# Supplementary material for: Dual Role of ACBD6 in the Acylation Remodeling of Lipids and Proteins
Source: Biomolecules. 2022 Nov 22;12(12):1726. doi: 10.3390/biom12121726 (PMC9775454; doi:10.3390/biom12121726)
Supplement: Supplementary file 1 [file biomolecules-12-01726-s001.zip]

Archive with 1 entries (1 files):
- biomolecules-1984764-supplementary.pdf
